# Supplementary material for: Salmonella enterica Serovar Typhimurium Travels to Mesenteric Lymph Nodes Both with Host Cells and Autonomously
Source: J Immunol. 2018 Nov 28;202(1):260–7. doi: 10.4049/jimmunol.1701254 (PMC6305795; doi:10.4049/jimmunol.1701254)
Supplement: Data Supplement [file JI_1701254.zip]

Archive with 2 entries (2 files):
- JI_1701254_Supplemental_Figures_1.pdf
- manifest.xml
